# Supplementary material for: Exploring the Diversity of the Thioredoxin Systems in Cyanobacteria
Source: Antioxidants (Basel). 2022 Mar 28;11(4):654. doi: 10.3390/antiox11040654 (PMC9025218; doi:10.3390/antiox11040654)
Supplement: Supplementary file 1 [file antioxidants-11-00654-s001.zip]

Archive with 3 entries (2 files):
- antioxidants-1632615-supplementary/
- antioxidants-1632615-supplementary/Suplementario Data v2.pdf
- antioxidants-1632615-supplementary/Table_S1.xlsx
