# Supplementary material for: Exploring the Diversity of the Thioredoxin Systems in Cyanobacteria
Source: Antioxidants (Basel). 2022 Mar 28;11(4):654. doi: 10.3390/antiox11040654 (PMC9025218; doi:10.3390/antiox11040654)
Supplement: Supplementary file 1 [file antioxidants-11-00654-s001.zip › antioxidants-1632615-supplementary/Table_S1.xlsx]

## Sheet: Hoja1
NCBI_database (status)	IMG_database (status)	Genome_nickname	TrxA1	TrxA2	TrxA3	Other Trx	TrxB	TrxC	TrxQ	TrxE	FTRC	FTRV	NTRC	FFTR	DDOR	NTR1/2
GENOME	F	Anthocerotibacter panamensis	X		X				X	X	X	X	X			X
GENOME	F	Synechococcus sp. JA-3-3Ab	X					X	X		X	X	X		X
GENOME	F	Synechococcus sp. JA-2-3Ba(2-13)	X					X	X		X	X	X		X
GENOME	F	Gloeobacter violaceus PCC 7421	X											X	X
GENOME	F	Gloeobacter kilaueensis JS1	X											X	X	X
GENOME	F	Synechococcus sp. PCC 7502	X			X			X		X	X			X	X
GENOME	F	Pseudanabaena PCC7367	X						X		X	X			XX
CONTIG	PD	Pseudanabaena biceps PCC 7429	X		X				X		X	X			X	X
CROMOSOMA	F	Thermosynechococcus sp. NK55a	X					X	X		X	X	X
GENOME	F	Thermosynechococcus elongatus BP-1	X					X	X		X	X	X
GENOME	F	Synechococcus sp. PCC 6312	X					X	X		X	X	X
GENOME	F	Cyanothece sp. PCC 7425	X	X			X	X	X		X	X	X		X
GENOME	F	Acaryochloris marina MBIC11017	X	X	X			X	X		X	X	X	X	XX
CROMOSOMA	PD	Oscillatoriales sp. JSC-12	X				X	X	X		X	X	X
GENOME	F	Geitlerinema sp. PCC 7407	X				X	X	X		X	X	X		X
SCAFFOLD	PD	Synechococcus sp. PCC 7335	X		X			X	X		X	X		X	X
CONTIG	PD	Leptolyngbya sp. Heron Island J	X	X	X			X	X		X	X		X	XX
SCAFFOLD	PD	Leptolyngbya PCC 7375	X	X	X			X	X		X	X			XX
SCAFFOLD	PD	Aphanocapsa montana BDHKU210001	X		XX	X			X		X	X			X
GENOME	F	Synechococcus elongatus PCC 7942	X				X	X			X	X	X
GENOME	F	Synechococcus elongatus PCC 6301	X				X	X			X	X	X
CONTIG	PD	Prochlorothrix hollandica SAG 10.89	X		X		X	X	X		X	X
SCAFFOLD	PD	Synechococcus spongiarum LMB bulk15N	X								X	X	X
CONTIG	PD	Cyanobium CACIAM 14	X				X				X	X
GENOME	F	Synechococcus WH 7803	X				X				X	X	X
SCAFFOLD	PD	Synechococcus spongiarum 15L	X				X				X	X	X
GENOME	F	Synechococcus sp. WH8102	X				X				X	X	X
GENOME	F	Synechococcus sp. WH 8109	X				X				X	X	X	X
CROMOSOMA	F	Synechococcus sp. WH 8020	X				X				X	X	X	X
CONTIG	F	Synechococcus sp. WH 8016	X				X				X	X	X
SCAFFOLD	PD	Synechococcus sp. WH 7805	X				X				X	X	X
SCAFFOLD	PD	Synechococcus sp. WH 5701	X				X				X	X	X			X
SCAFFOLD	PD	Synechococcus sp. RS9917	X				X				X	X	X
SCAFFOLD	PD	Synechococcus sp. RS9916	X				X				X	X	X
SCAFFOLD	PD	Synechococcus sp. PCC 7001	X				X				X	X	X
GENOME	F	Synechococcus sp. KORDI-52	X				X				X	X	X
GENOME	F	Synechococcus sp. KORDI-100	X				X				X	X	X	X
CONTIG	PD	Synechococcus sp. GFB01	X								X	X	X
GENOME	F	Synechococcus sp. CC9311	X				X				X	X	X	X
SCAFFOLD	PD	Synechococcus sp. BL107	X				X				X	X	X	X
GENOME	F	Synechococcus RCC307	X				X				X	X	X
GENOME	F	Synechococcus KORDI-49	X				X				X	X	X
GENOME	F	Synechococcus CC9902	X				X				X	X	X	X
GENOME	F	Synechococcus CC9605	X				X				X	X	X	X
CONTIG	PD	Prochlorococcus sp. PAC1	X										X	X
CONTIG	PD	Prochlorococcus sp. MIT9322	X										X	X
CONTIG	PD	Prochlorococcus sp. MIT9321	X										X	X
CONTIG	PD	Prochlorococcus sp. MIT9314	X										X	X
CONTIG	PD	Prochlorococcus sp. MIT9302	X										X	X
CONTIG	PD	Prochlorococcus sp. MIT9201	X										X	X
CONTIG	PD	Prochlorococcus sp. MIT9107	X										X	X
GENOME	F	Prochlorococcus sp. MIT 0801	X										X	X
CONTIG	PD	Prochlorococcus sp. MIT 0703	X											X
CONTIG	PD	Prochlorococcus sp. MIT 0702	X											X
CONTIG	PD	Prochlorococcus sp. MIT 0701	X											X
GENOME	F	Prochlorococcus sp. MIT 0604	X										X	X
CONTIG	PD	Prochlorococcus sp. MIT 0602	X										X	X
CONTIG	PD	Prochlorococcus sp. MIT 0601	X										X	X
CONTIG	PD	Prochlorococcus sp. GP2	X										X	X
CONTIG	PD	Prochlorococcus sp. EQPAC1	X										X	X
CONTIG	PD	Prochlorococcus marinus str. SB	X										X	X
GENOME	F	Prochlorococcus marinus str. NATL2A	X										X	X
GENOME	F	Prochlorococcus marinus str. MIT 9515	X										X	X
GENOME	F	Prochlorococcus marinus str. MIT 9312	X										X	X
GENOME	F	Prochlorococcus marinus str. MIT 9301	X										X	X
GENOME	F	Prochlorococcus marinus str. MIT 9215	X										X	X
CROMOSOMA	F	Prochlorococcus marinus str. MIT 9211	X										X	X
SCAFFOLD	PD	Prochlorococcus marinus str. MIT 9202	X										X	X
GENOME	F	Prochlorococcus marinus str. AS9601	X										X	X
GENOME	F	Prochlorococcus marinus MIT9313	X											X
GENOME	F	Cyanobium gracile PCC 6307	X				X				X	X
SCAFFOLD	PD	Coleofasciculus chthonoplastes PCC 7420	X				X	X	X		X	X	X		X
SCAFFOLD	PD	Moorea bouillonii PNG5-198	X		X	X	X	X	X		X	X	X
GENOME	F	Microcoleus sp. PCC 7113	X	X	X		X	X	X		X	X	X
GENOME	F	Crinalium epipsammum PCC 9333	X				X	X	X		X	X
CROMOSOMA	F	Chamaesiphon sp. PCC 6605	X		X		X	X	X	X	X	X				X
CONTIG	PD	Xenococcus sp. PCC 7305	X		X		X	X	X		X	X
GENOME	F	Synechocystis sp. PCC 6803	X				X	X	X		X	X			X
GENOME	F	Synechocystis sp. PCC 6714	X				X	X	X		X	X			X
GENOME	PD	Synechococcus sp. PCC 8807	X				X	X	X		X	X			X
GENOME	PD	Synechococcus sp. PCC 73109	X				X	X	X		X	X			X
GENOME	PD	Synechococcus sp. PCC 7117	X				X	X	X		X	X			X
GENOME	PD	Synechococcus sp. PCC 7003	X				X	X	X		X	X			X
GENOME	F	Synechococcus sp. PCC 7002	X				X	X	X		X	X			XX
GENOME	F	Stanieria cyanosphaera PCC 7437	X				X	X	X		X	X	X	X
CONTIG	PD	Rubidibacter lacunae KORDI 51-2	X				X	X	X		X	X	X	XX
GENOME	F	Pleurocapsa minor PCC 7327	X				X	X	X		X	X		X
CONTIG	PD	Microcystis sp. T1-4	X		X		X	X	X		X	X	X
CONTIG	PD	Microcystis aeruginosa TAIHU98	X				X	X	X		X	X	X
CONTIG	PD	Microcystis aeruginosa SPC777	X		XX		XX	X	X		X	X	X
SCAFFOLD	PD	Microcystis aeruginosa PCC 9809	X		X		X	X	X		X	X	X
SCAFFOLD	PD	Microcystis aeruginosa PCC 9808	X		X		X	X	X		X	X	X
SCAFFOLD	PD	Microcystis aeruginosa PCC 9807	X		X		X	X	X		X	X	X
SCAFFOLD	PD	Microcystis aeruginosa PCC 9806	X		X		X	X	X		X	X	X
SCAFFOLD	PD	Microcystis aeruginosa PCC 9717	XX		X		X	X	X		X	X	X
SCAFFOLD	PD	Microcystis aeruginosa PCC 9701	X		X		X	X	X		X	X	X
SCAFFOLD	PD	Microcystis aeruginosa PCC 9443	X		X		X	X	X		X	X	X
SCAFFOLD	PD	Microcystis aeruginosa PCC 9432	X		X		X	X	X		X	X	X
SCAFFOLD	PD	Microcystis aeruginosa PCC 7941	XX		X		X	X	X		X	X	X
GENOME	F	Microcystis aeruginosa PCC 7806	X		X		X	X	X		X	X	X
GENOME	F	Microcystis aeruginosa NIES-843	X		X		X	X	X		X	X	X
CONTIG	PD	Microcystis aeruginosa NIES-44	X		X		X	X	X		X	X	X
GENOME	F	Microcystis aeruginosa NIES-2549	X		X		X	X	X		X	X	X
GENOME	F	Leptolyngbya sp. PCC 7376	X		X		X	X	X		X	X		X	X
CONTIG	PD	Gloeocapsa PCC73106	X				X	X	X		X	X
GENOME	F	Geminocystis sp. NIES-3709	X				X	X			X	X			X
GENOME	F	Geminocystis sp. NIES-3708	X				X	X			X	X			X
GENOME	F	Dactylococcopsis salina PCC 8305	X		X		X	X	X		X	X	X		X
GENOME	F	Cyanothece sp. PCC 8802	X				X	X	X		X	X	X
GENOME	F	Cyanothece sp. PCC 8801	X				X	X	X		X	X	X
GENOME	F	Cyanothece sp. PCC 7822	X			X	X	X	X		X	X	X
GENOME	F	Cyanothece sp. PCC 7424	X				X	X	X		X	X	X
GENOME	F	Cyanothece sp. PCC 7418	X		X		X	X	X		X	X	X		X
CONTIG	PD	Cyanothece sp. CCY0110	X		X		X	X	X		X	X
GENOME	F	Cyanothece sp. ATCC 51142	X				X	X	X		X	X
GENOME	F	Cyanobacterium stanieri PCC 7202	X				X	X			X	X			X
GENOME	F	Cyanobacterium aponinum PCC 10605	X				X	X		X	X	X			X	X
CONTIG	PD	Crocosphaera watsonii WH 8502	X				X	X	X		X	X		X
SCAFFOLD	PD	Crocosphaera watsonii WH 8501	X				X	X	X		X	X		X
CONTIG	PD	Crocosphaera watsonii WH 0401	X				X	X	X		X	X		X
CONTIG	PD	Crocosphaera watsonii WH 0003	X				X	X	X		X	X		X
CONTIG	PD	Atelocyanobacterium thalassa isolate SIO64986	X								X	X
GENOME	F	Atelocyanobacterium thalassa isolate ALOHA	X								X	X
SCAFFOLD	PD	Mastigocladus laminosus UU774	X	X			X	X	X		X	X			X	X
SCAFFOLD	PD	Tolypothrix sp. PCC 7601	X	X	X		X	X	X		X	X	X
SCAFFOLD	PD	Tolypothrix campylonemoides VB511288	X	X			X	X	X		X	X	X		X
SCAFFOLD	PD	Scytonema tolypothrichoides VB-61278	X	X			X	X	X		X	X	X
SCAFFOLD	PD	Scytonema millei VB511283	X				X				X	X	X
CONTIG	PD	Scytonema hofmanni PCC 7110	X	X	XX		X	X	X	X	X	X	X		X
GENOME	F	Rivularia sp. PCC 7116	X	X	X		X	X	X		X	X	X		XX
CONTIG	PD	Richelia intracellularis HM01	X				X				X	X			X
CONTIG	PD	Richelia intracellularis HH01	X				X				X	X			X
CONTIG	PD	Raphidiopsis brookii D9	X				X	X	X		X	X	X
GENOME	F	Nostoc sp. PCC 7524	X	X			X	X	X		X	X	X		X	X
GENOME	F	Nostoc sp. PCC 7120	X	X	X		X	X	X	X	X	X	X		X	X
GENOME	F	Nostoc sp. PCC 7107	X	X	X		X	X	X		X	X	X
GENOME	F	Nostoc sp. NIES-3756	X	X	X		X	X	X		X	X	X
CROMOSOMA	F	Nostoc piscinale CENA21	X	X	X		X	X	X		X	X	X
GENOME	F	Gloeocapsa sp. PCC 7428	X			XX	X	X	X		X	X	X	X
CROMOSOMA	F	Cylindrospermum sp. PCC 7417	X	X	X		X	X	X		X	X	X
CONTIG	PD	Cylindrospermopsis raciborskii CS-505	X				X	X	X		X	X	X
GENOME	F	Chroococcidiopsis thermalis PCC 7203	X			X	X	X	X		X	X	X
CONTIG	PD	Chroococcales cyanobacterium CENA595	X				X	X	X		X	X	X
GENOME	F	Calothrix sp. PCC 7507	X	X			X	X	X		X	X	X
GENOME	F	Calothrix sp. PCC 6303	X	X			X	X	X		X	X	X
GENOME	F	Calothrix sp. 336/3	X	X	X		X	X	X		X	X	X
CONTIG	PD	Aphanizomenon flos-aquae 2012/KM/D3	X	X	X		X	X	X		X	X
GENOME	F	Anabaena variabilis ATCC 29413	X	X	X		X	X	X		X	X	X		X
GENOME	F	Anabaena sp. wa102	X	X	X		X	X	X		X	X
GENOME	F	Anabaena sp. 90	X	X	X		X	X	X		X	X
GENOME	F	Anabaena cylindrica PCC 7122	X	X			X	X	X		X	X	X
GENOME	F	Trichodesmium erythraeum IMS101	XX				X	X	X		X	X		X
CROMOSOMA	PD	Planktothrix agardhii NIVA-CYA 126	X				X	X	X		X	X	X
GENOME	F	Oscillatoria nigro-viridis PCC 7112	X				X	X	X		X	X	X
GENOME	F	Oscillatoria acuminata PCC 6304	X				X	X	X	X	X	X	X
CONTIG	PD	Microcoleus vaginatus FGP-2	X				X	X	X		X	X	X
CONTIG	PD	Lyngbya sp. PCC 8106	X		X	X	X	X	X		X	X	X
CONTIG	PD	Lyngbya aestuarii BL J	X		X	X	X	X	X		X	X	X
CONTIG	F	Arthrospira sp. str. PCC 8005	X				X	X	X		X	X	X
CONTIG	PD	Arthrospira platensis str. Paraca	X				X	X	X		X	X	X
CROMOSOMA	F	Arthrospira platensis NIES-39	X				X	X	X		X	X	X
CONTIG	PD	Arthrospira maxima CS-328	X				X	X	X		X	X	X
CROMOSOMA	F	Tolypothrix tenuis PCC 7101	X	X	X		X	X	X		X	X	X
GENOME	F	Thermosynechococcus vulcanus NIES-2134	X					X	X		X	X	X
GENOME	F	Synechococcus WH8103	X				X				X	X	X
CONTIG		Synechococcus TMED66	X				X				X	X	X
CONTIG		Synechococcus TMED205	X				X				X	X	X
CONTIG		Synechococcus TMED20	X				XX				X	X	X
CONTIG		Synechococcus TMED19	X				X				X	X	X	X
CONTIG		Synechococcus TMED169	X								X	X	X
GENOME	F	Synechococcus SynAce01 (PCC6715)	X				X				X	X
CONTIG		Synechococcus spongiarum SP3	X				X				X	X	X
SCAFFOLD	PD	Pleurocapsa CCALA 161	X		X			X	X		X	X	X	X
CONTIG	PD	Phormidium willei BDU 130791	X				X	X			X	X	X
SCAFFOLD	PD	Oscillatoriales cyanobacterium CG2 30 40 61	X				X	X	X		X	X	X		X
SCAFFOLD	PD	Nostoc T09	X	X	X		X	X	X		X	X	X
SCAFFOLD	PD	Nostoc RF31Y	X	X	X		X	X	X		X	X	X
CROMOSOMA	F	Nostoc NIES-2111	X	X	X		X	X	X		X	X	X
GENOME		Nostoc Lobaria pulmonaria -5183 cyanobiont	X	X	X		X	X	X		X	X	X
CONTIG	PD	Merismopedia glauca CCAP 1448/3	X		X		X	X	X		X	X	X
SCAFFOLD		Limnothrix P13C2	X				X	X	X		X	X	X
CONTIG		Limnothrix CACIAM 69d	X				X	X	X		X	X	X
CONTIG		Leptolyngbya hensonii	X		X	X	X	X	X		X	X	X		X
SCAFFOLD	PD	Leptolyngbya frigida ULC18	X	X	X		X	X	X	X	X	X	X		X
SCAFFOLD		Hydrocoleum CS-953	XX				X	X			X	X
SCAFFOLD		Hydrococcus rivularis NIES-593	X				X	X	X	X	X	X	X	X	X
SCAFFOLD		Hapalosiphonaceae cyanobacterium JJU2	X	X			X	X	x		X	X	X
CROMOSOMA	F	Fremyella diplosiphon NIES-3275	X	X	X		X	X	X		X	X	X
SCAFFOLD	PD	Fischerella thermalis WC217	X					X			X	X
CONTIG	PD	Fischerella thermalis CCMEE 5328	X				X	X	X		X	X	X
CONTIG	PD	Fischerella thermalis CCMEE 5319	X	X			X	X	X		X	X	X			X
SCAFFOLD	PD	Fischerella thermalis CCMEE 5196	X	X			X	X	X		X	X	X
SCAFFOLD	PD	filamentous cyanobacterium Phorm 6	X				X	X	X		X	X	X
SCAFFOLD		filamentous cyanobacterium Phorm 46	X					X	X		X	X	X
CONTIG	PD	filamentous cyanobacterium CCT1	XX	X	X	X		X	X		X	X			XX
CONTIG		filamentous cyanobacterium CCP5	X	X	X			XX	X		X	X
CONTIG	PD	filamentous cyanobacterium CCP3	X	X	X	X		X	X		X	X			X
CONTIG	PD	filamentous cyanobacterium CCP2	X		X	X	X	X	X		X	X	X		XX
GENOME	F	Dolichospermumflos-aquaeCCAP1403/13F	X	X	X		X	X	X		X	X	X
SCAFFOLD		Cylindrospermopsis CR12	X				X	X	X		X	X	X
SCAFFOLD	PD	Cyanosarcina cf. burmensis CCALA 770	X			X	X	X	X		X	X	X
SCAFFOLD		Cyanobacterium TDX16	X		X	XX	X	X	X		X	X	X			XX
SCAFFOLD	PD	Cuspidothrix issatschenkoi CHARLIE-1	X	X	X		X	X	X		X	X	X
	F	Crocosphaera subtropica BH68	X	X	X		X	X	X		X	X
CONTIG		Chroococcidiopsis CCALA 051	X			X	X	X	X		X	X	X
CONTIG	PD	Aphanothece hegewaldii CCALA 016	X				X	X	X		X	X	X
CONTIG	PD	Aphanothece cf. minutissima CCALA 015	X				X				X	X
CONTIG		Aphanizomenon flos-aquae WA102	XX	X	X		X	X	X		X	X
CONTIG		Aphanizomenon flos-aquae LD13	X	X			X	X	X		X	X
GENOME	F	AnabaenaYBS01	X	X	X		X	X	X		X	X	X		X
CONTIG		Anabaena WA113	X	X	X		X	X	X		X	X
CONTIG		Anabaena MDT14b	X	X	X		X		X		X	X
SCAFFOLD		Anabaena LE011-02	X	X			X	X	X		X	X
CONTIG		Anabaena CRKS33	X	X	X		X	X	X		X	X
SCAFFOLD		Anabaena AL09	X				X	X	X		X	X
CONTIG	PD	Tychonema bourrellyi FEM_GT703	X				X	X	X		X	X	X
CROMOSOMA	F	Trichormus variabilis NIES-23	X	X	X		X	X	X	X	X	X	X		X
GENOME	F	Trichormus variabilis 0441	X	X	X		X	X	X		X	X	X		X
GENOME	F	Tolypothrix sp. PCC 7910	X	X	X		X	X	X		X	X	X
SCAFFOLD	PD	Tolypothrix sp. NIES-4075	X	X	X		X	X	X		X	X	X
CONTIG	PD	Tolypothrix bouteillei VB521301	X	X			X	X	X		X	X	X
GENOME	F	Thermosynechococcus sp. CL-1	X					X	X		X	X	X
GENOME	F	Thermosynechococcus elongatus PKTAC-SCTE542	X					X			X	X	X
GENOME	F	Synechocystis sp. IPPAS B-1465	X				X	X	X		X	X			X
SCAFFOLD	PD	Synechococcus spongiarum 142	X				X				X	X
GENOME	F	Synechococcus sp. WH 8103	X				X				X	X	X
GENOME	F	Synechococcus sp. WH 8101	X				X				X	X	X
GENOME	F	Synechococcus sp. UTEX 2973	X				X				X	X	X
GENOME	F	Synechococcus sp. SynAce01	X				X				X	X
GENOME	F	Synechococcus sp. SYN20	X				X				X	X	X
GENOME	F	Synechococcus sp. RSCCF101	X								X	X	X	X
GENOME	F	Synechococcus sp. ROS8604	X				X				X	X	X	X
CROMOSOMA	F	Synechococcus sp. PCC 11901	X				X	X	X		X	X			X
GENOME	F	Synechococcus sp. NOUM97013	X				X				X	X	XX
GENOME	F	Synechococcus sp. NIES-970	X				X	X	X		X	X			X
SCAFFOLD	F	Synechococcus sp. MIT9509	X								X	X	X	X
SCAFFOLD	F	Synechococcus sp. MIT9508	X								X	X	X	X
SCAFFOLD	F	Synechococcus sp. MIT9504	X								X	X	X	X
GENOME	F	Synechococcus sp. LTW-R	X					X			X	X	X
CROMOSOMA	F	Synechococcus sp. HK01-R	X				X	X			X	X	X
SCAFFOLD		Synechococcus sp. 63AY4M2	X					X	X		X	X	X		X
GENOME	F	Synechococcus lividus PCC 6715	X					X	X		X	X	X
GENOME	F	Stanieria sp. NIES-3757	X				X	X	X		X	X	X
SCAFFOLD	F	Spirulina major strain PCC 6313	X				X	X	X		X	X
CROMOSOMA	F	Sphaerospermopsis kisseleviana NIES-73	X	X	X		X	X	X		X	X	X
SCAFFOLD		Snowella sp.	X		X			X	X		X	X	X
CROMOSOMA	F	Scytonema sp. NIES-4073	X	X	X		X	X	X		X	X	X		X
CROMOSOMA	F	Scytonema sp. HK-05	X	X	X		X	X	X		X	X	X		X
CONTIG		Roseofilum reptotaenium AO1-A	X				X	X	X		X	X	X
CROMOSOMA		Raphidiopsis curvata NIES-932	X				X	X	X		X	X	X
CONTIG	PD	Pseudanabaena sp. SR411	X		X				X		X	X			X	X
GENOME	F	Pseudanabaena sp. ABRG5-3	X		X				X		X	X			X	X
SCAFFOLD		Pseudanabaena frigida	X		X				X		X	X			X
CROMOSOMA	F	Prochlorococcus sp. RS50	X										X	X
CROMOSOMA	F	Prochlorococcus sp. RS04	X										X	X
CROMOSOMA	F	Prochlorococcus sp. RS01	X										X	X
	F	Prochlorococcus sp. MIT1341	X											X
	F	Prochlorococcus sp. MIT1314	X										X	X
	F	Prochlorococcus sp. MIT1307	X										X	X
CONTIG	F	Prochlorococcus sp. MIT1306	X											X
CONTIG	F	Prochlorococcus sp. MIT1303	X											X
	F	Prochlorococcus sp. MIT1300	X										X	X
	F	Prochlorococcus sp. MIT1223	X										X	X
	F	Prochlorococcus sp. MIT1214	X										X	X
	F	Prochlorococcus sp. MIT1013	X										X	X
	F	Prochlorococcus sp. MIT0919	X										X	X
	F	Prochlorococcus sp. MIT0918	X										X	X
	F	Prochlorococcus sp. MIT0917	X										X	X
	F	Prochlorococcus sp. MIT0915	X										X	X
	F	Prochlorococcus sp. MIT0913	X										X	X
	F	Prochlorococcus sp. MIT0912	X										X	X
CONTIG	PD	Prochlorococcus sp. LG	X										X	X
CONTIG		Prochlorococcus marinus XMT1408	X										X	X
CONTIG		Prochlorococcus marinus XMT1403	X										X	X
GENOME	F	Prochlorococcus marinus str. CCMP1375	X										X	X
CONTIG	PD	Prochlorococcus marinus str. XMT1401	X										X	X
GENOME	F	Prochlorococcus marinus str. NATL1A	X										X	X
GENOME	F	Prochlorococcus marinus str. MIT 9303	X											X
CONTIG	F	Prochlorococcus marinus MIT1342	X											X
CONTIG	F	Prochlorococcus marinus MIT1327	X											X
CONTIG	F	Prochlorococcus marinus MIT1323	X											X
CONTIG	F	Prochlorococcus marinus MIT1320	X											X
CONTIG	F	Prochlorococcus marinus MIT1318	X											X
CONTIG	F	Prochlorococcus marinus MIT1313	X											X
CONTIG	F	Prochlorococcus marinus MIT1312	X											X
GENOME	F	Prochlorococcus marinus MED4	X										X	X
SCAFFOLD	PD	Planktothrix tepida PCC 9214	X				X	X	X		X	X		X
SCAFFOLD	PD	Planktothrix sp. PCC 11201	X				X	X	X		X	X	X
SCAFFOLD	PD	Planktothrix serta PCC 8927	X				X	X	X		X	X	X		X
SCAFFOLD	PD	Planktothrix rubescens NIVA-CYA 98	X				X	X	X		X	X	X		X
SCAFFOLD	PD	Planktothrix paucivesiculata PCC 9631	X				X	X	X		X	X	X
GENOME	F	Planktothrix agardhii strain NIES-204	X				X	X	X		X	X	X
SCAFFOLD	PD	Planktothricoides sp. SR001	X				X	X			X	X			X
SCAFFOLD		Phormidium tenue NIES-30	X	X	X	X		X	X		X	X			X
SCAFFOLD		Phormidium ambiguum IAM M-71	X				X	X	X		X	X	X		X
CONTIG	PD	Phormidesmis priestleyi ULC007	X				X	X	X		X	X	X		X
SCAFFOLD		Oscillatoriales cyanobacterium USR001	X				X	X	X		X	X	X		X
CONTIG	PD	Oscillatoria sp. PCC 6506	X				X	X	X		X	X
GENOME	F	Nostocales cyanobacterium HT-58-2	X	X			X	X	X		X	X	X
GENOME	F	Nostoc sphaeroides Kutzing En	X	X	X		X	X	X		X	X	X
GENOME	F	Nostoc sp. TCL240-02	X	X			X	X	X		X	X	X
SCAFFOLD	PD	Nostoc sp. Peltigera malacea cyanobiont DB3992	X		X		X	X	X		X	X	X
CROMOSOMA	F	Nostoc sp. NIES-4103	X	X	X		X	X	X		X	X	X
CROMOSOMA	F	Nostoc sp. NIES-2111	X	X	X		X	X	X		X	X	X
GENOME	F	Nostoc sp. N6	X	X	X		X	X	X		X	X	X
SCAFFOLD		Nostoc sp. MBR 210	X	X	X		X	X	X		X	X	X
SCAFFOLD	PD	Nostoc sp. KVJ20	X		X		X	X	X		X	X	X
GENOME	F	Nostoc sp. HK-01	X	X	XX		X	X	X		X	X	X
GENOME	F	Nostoc sp. CENA543	X	X			X	X	X		X	X	X		X
GENOME	F	Nostoc sp. C057	X	X	X		X	X	X		X	X	X
GENOME	F	Nostoc sp. C052	X	X	X		X	X	X		X	X	X
CONTIG	PD	Nostoc sp. ATCC 53789	X	X	X		X	X	X		X	X	X
CONTIG		Nostoc sp. ATCC 43529	X	X	X		X	X	X		X	X	X
SCAFFOLD	PD	Nostoc sp. 232	X	X	X		X	X	X		X	X	X
SCAFFOLD	PD	Nostoc sp. 213	X	X	X		X	X	X		X	X	X
SCAFFOLD	PD	Nostoc sp. 210A	X	X	X		X	X	X		X	X	X
CONTIG	PD	Nostoc sp. 106C	X	X	X		X	X	X		X	X	X
GENOME	F	Nostoc punctiforme PCC 73102	X	X	X		X	X	X		X	X	X
SCAFFOLD		Nostoc punctiforme NIES-2108	X	X	X		X	X	X		X	X	X
CONTIG		Nostoc minutum NIES-26	X	X	X		X	X	X		X	X	X
SCAFFOLD	PD	Nostoc linckia z9	X	X	X		X	X	X		X	X	X
SCAFFOLD	PD	Nostoc linckia z3	X	X	X		X	X	X		X	X	X
SCAFFOLD	PD	Nostoc linckia z2	X	X	X		X	X	X		X	X	X
SCAFFOLD	PD	Nostoc linckia z16	X	X	X	X	X	X	X		X	X	X
SCAFFOLD	PD	Nostoc linckia z1	X	X	X		X	X	X		X	X	X
CROMOSOMA	F	Nostoc linckia NIES-25	X	X	X		X	X	X		X	X	X
GENOME	F	Nostoc flagelliforme CCNUN1	X	X	X		X	X	X		X	X	X
SCAFFOLD	PD	Nostoc cycadae WK-1	X	X	X		X	X	X		X	X	X
CROMOSOMA	F	Nostoc commune HK-02 NIES-4070	X	X	X		X	X	X		X	X	X
CROMOSOMA	F	Nostoc carneum NIES-2107	X	X	X		X	X	X		X	X	X
GENOME	F	Nostoc calcicola FACHB-3891	X	X	X		X	X	X		X	X	X
GENOME	F	Nostoc azollae 0708 strain 0708	X	X			X	X	X		X	X	X
GENOME	F	Nodularia spumigena UHCC 0039	X	X	XX		X	X	X		X	X	X	X
CONTIG	PD	Nodularia spumigena CENA596	X	X	X		X	X	X		X	X	X			X
CROMOSOMA	F	Nodularia spumigena CCY9414	X	X	X		X	X	X		X	X	X			X
SCAFFOLD	PD	Nodularia sp. NIES-3585	X	X	X		X	X	X		X	X	X
CONTIG	PD	Neosynechococcus sphagnicola sy1 (CAUP A 1101)	X		X		X	X	X		X	X
GENOME	F	Moorea producens PAL-8-15-08-1	X		X	X	X	X	X		X	X	X		X
CROMOSOMA	F	Moorea producens JHB	X		X	X	X	X	X		X	X	X		X
SCAFFOLD	PD	Moorea producens 3L	X		X	X	X	X	X		X	X	X		X
GENOME	F	Microcystis viridis NIES-102	X		X		X	X	X		X	X	X
GENOME	F	Microcystis sp. MC19	X		X		X	X	X		X	X	X
SCAFFOLD	PD	Microcystis sp. 0824	X		X		X	X	X		X	X	X
GENOME	F	Microcystis panniformis FACHB-1757	X		X		X	X	X		X	X	X
SCAFFOLD		Microcystis aeruginosa Sj	X		X		X	X	X		X	X	X
SCAFFOLD	PD	Microcystis aeruginosa NIES-98	X		X		X	X	X		X	X	X
SCAFFOLD	PD	Microcystis aeruginosa NIES-88	X		X		X	X	X		X	X	X
SCAFFOLD	PD	Microcystis aeruginosa NIES-87	X		X		X	X	X		X	X	X
CONTIG	PD	Microcystis aeruginosa NIES-298	X		X		X	X	X		X	X	X
GENOME	F	Microcystis aeruginosa NIES-2481	X		X		X	X	X		X	X	X
CONTIG	PD	Microcystis aeruginosa KW	X		X		X	X	X		X	X	X
GENOME	F	Microcystis aeruginosa FD4	X		XX		X	X	X		X	X	X
CONTIG		Microcystis aeruginosa CACIAM 03	X		X		XX	X	X		X	X	X
CROMOSOMA	F	Microchaete diplosiphon NIES-3275	X	X	X		X	X	X		X	X	X
CONTIG	PD	Mastigocoleus testarum BC008	X	X	XXX		X	X	XX		X	X	XX		XX
SCAFFOLD		Limnothrix rosea IAM M-220	X		X		X	X	X		X	X			X
GENOME	F	Limnospira fusiformis SAG 85.79	X				X	X			X	X	X
GENOME	F	Leptolyngbya sp. O-77	X				X	X	X		X	X	X		X
GENOME	F	Leptolyngbya sp. NIES-3755	X				X	X	X		X	X	X		X
CONTIG	PD	Leptolyngbya sp. NIES-2104	X				X	X	X		X	X	X		X
SCAFFOLD		Leptolyngbya foveolarum	X		X			X	X		X	X
GENOME	F	Leptolyngbya boryana NIES-2135	X				X	X	X		X	X	X		X
GENOME	F	Leptolyngbya boryana IAM M-101	X				X	X	X		X	X	X		X
GENOME	F	Leptolyngbya boryana dg5	X				X	X			X	X	X		X
SCAFFOLD		Leptolyngbya antarctica	X	X	X	X			X		X	X			X
SCAFFOLD	PD	Hassallia byssoidea VB512170	XX	XX			X	X	X		X	X	X			X
SCAFFOLD	F	Hapalosiphon sp. MRB220	X	X			X	X	X		X	X	X	X
GENOME	F	Halomicronema hongdechloris C2206	X						X		X	X
CROMOSOMA	F	Gloeomargarita lithophora D10	X				X	X			X	X	X		X
SCAFFOLD	PD	Geitlerinema sp. FC II	X		X		X	X	X		X	X	X		X
SCAFFOLD	PD	Fischerella thermalis CCMEE 5318	X	X		X	X	X	X	X	X	X	X			X
SCAFFOLD	PD	Fischerella thermalis CCMEE 5205	X	X			X	X	X		X	X	X		X
SCAFFOLD	PD	Fischerella thermalis CCMEE 5201	X	X			X	X	X		X	X	X
CROMOSOMA	F	Fischerella sp. NIES-4106	X	X	X		X	X	X	X	X	X	X			X
GENOME	F	Fischerella sp. NIES-3754	X	X			X	X	X		X	X	X
SCAFFOLD	PD	Fischerella muscicola CCMEE 5323	X	X			X	X	X		X	X	X
SCAFFOLD		Fischerella major NIES-592	X	X			X	X	X		X	X	X
GENOME	F	Euhalothece natronophila Z-M001	X		X		X		X		X	X	X
GENOME	F	Dolichospermum sp. UHCC 0315A	X				X	X	X		X	X
CROMOSOMA		Dolichospermum compactum NIES-806	X	X	X		X	X	X		X	X
CONTIG	PD	Desertifilum sp. IPPAS B-1220	X		X		X	X	X		X	X	X		X
CROMOSOMA	F	Cylindrospermum sp. NIES-4074	X	X			X	X	X		X	X	X
SCAFFOLD		Cylindrospermopsis raciborskii S01	X				X	X	X		X	X	X
CONTIG	PD	Cylindrospermopsis raciborskii MVCC14	X				X	X	X		X	X	X
CONTIG		Cylindrospermopsis raciborskii CS-508	X				X	X	X		X	X	X
CONTIG	PD	Cylindrospermopsis raciborskii CENA303	X				X	X	X		X	X	X
SCAFFOLD		Cylindrospermopsis raciborskii C03	X				X	X	X		X	X	X
GENOME	F	Cyanobium sp. NS01	X				X				X	X	X
GENOME	F	Cyanobium sp. NIES-981	X				X				X	X	X
CONTIG	PD	Cyanobacterium sp. IPPAS B-1200	X				X	X			X	X			X
GENOME	F	Cyanobacterium sp. HL-69	X				X		X		X	X	X		X
GENOME		Cyanobacterium endosymbiont of Rhopalodia gibberula	X				X		X		X	X
GENOME		Cyanobacterium endosymbiont of Epithemia turgida isolate EtSB Lake Yunoko	X				X		X		X	X
CONTIG	PD	Chrysosporum ovalisporum	X	X	XX		X	X	X		X	X				X
CONTIG		Chroogloeocystis siderophila 5.2 s.c. 1	X			X	X	X	X		X	X	X
CONTIG	PD	Chroococcidiopsis sp. TS-821	X				X	X	X		X	X	X	X
CONTIG	PD	Chroococcales cyanobacterium IPPAS B-1203	X			X	X	X	X		X	X	X	X
GENOME	F	Chondrocystis sp. NIES-4102	X		X			X	X		X	X		X
SCAFFOLD	PD	Chlorogloea sp. CCALA 695	X		X		X	X	X		X	X	X
CONTIG	PD	Chamaesiphon polymorphus CCALA 037	X		X		X	X	X	X	X	X
CROMOSOMA	F	Calothrix sp. NIES-4105	X	X	X		X	X	X		X	X	X
GENOME	F	Calothrix sp. NIES-4101	XX	X	XX		X	X	XX	XX	X	X	XX
GENOME	F	Calothrix sp. NIES-4071	X	X	X		X	X	X	X	X	X	X
GENOME	F	Calothrix sp. NIES-3974	X	X			X	X	X		X	X	X
CROMOSOMA	F	Calothrix sp. NIES-2100	X	X	X		X	X	X		X	X	X		X
GENOME	F	Calothrix sp. NIES-2098	X	X	X		X	X	X		X	X	X
SCAFFOLD		Calothrix sp. HK-06	X	X	X		X	X	X		X	X	X
CROMOSOMA	F	Calothrix parasitica NIES-267	X	X	XX		X	X	X		X	X	X		XX
SCAFFOLD	PD	Calothrix elsteri CCALA 953	X	X	X		X	X	X		X	X	X		X
CROMOSOMA	F	Calothrix brevissima NIES-22	X	X	X		X	X	X		X	X	X
CROMOSOMA	F	Aulosira laxa NIES-50	X	X	X		X	X	X		X	X	X
	F	Arthrospira sp. TJSD092	X				X	X	X		X	X	X
CROMOSOMA	F	Arthrospira platensis YZ	X				X	X	X		X	X	X
CROMOSOMA	F	Anabaenopsis circularis NIES-21	X	X	XX		X	X	X		X	X	X
CONTIG		Alkalinema sp. CACIAM 70d	X		X		X	X	X		X	X	X		X
SCAFFOLD	PD	Acaryochloris sp. RCC1774	X	X	XX			X	X		X	X
NTR1	X
NTR2	X

## Sheet: Hoja2
NCBI_database (status)	IMG_database (status)	Genome_nickname	TrxA1	TrxA2	TrxA3	TrxB	TrxC	TrxQ	FTR	NTRC	FFTR	DDOR	NTR1/2	TrxE
GENOME	F	Anthocerotibacter panamensis	X		X			X	X	X			X	X
GENOME	F	Gloeobacter violaceus PCC 7421	X								X	X
CONTIG	PD	Prochlorococcus sp. PAC1	X							X	X
CONTIG	PD	Prochlorococcus sp. MIT 0601	X							X	X
GENOME	F	Prochlorococcus marinus str. AS9601	X							X	X
GENOME	F	Prochlorococcus marinus MIT9313	X								X
GENOME	F	Synechococcus WH 7803	X			X			X	X
GENOME	F	Synechococcus sp. KORDI-100	X			X			X	X	X
CONTIG	PD	Synechococcus sp. GFB01	X						X	X
GENOME	F	Synechocystis sp. PCC 6803	X			X	X	X	X			X
GENOME	F	Nostoc sp. PCC 7120	X	X	X	X	X	X	X	X		X	X	X
